# Supplementary material for: High IGKC-Expressing Intratumoral Plasma Cells Predict Response to Immune Checkpoint Blockade
Source: Int J Mol Sci. 2022 Aug 15;23(16):9124. doi: 10.3390/ijms23169124 (PMC9408876; doi:10.3390/ijms23169124)
Supplement: Supplementary file 1 [file ijms-23-09124-s001.zip]

Archive with 1 entries (1 files):
- ijms-1821643-supplementary.pdf
